# Supplementary material for: Impact of the Pd2Spm (Spermine) Complex on the Metabolism of Triple-Negative Breast Cancer Tumors of a Xenograft Mouse Model
Source: Int J Mol Sci. 2021 Oct 5;22(19):10775. doi: 10.3390/ijms221910775 (PMC8509401; doi:10.3390/ijms221910775)
Supplement: Supplementary file 1 [file ijms-22-10775-s001.zip]

Archive with 1 entries (1 files):
- ijms-1396154-supplementary.pdf
